# Supplementary material for: Evolution of the Araliaceae family involved rapid diversification of the Asian Palmate group and Hydrocotyle specific mutational pressure
Source: Sci Rep. 2023 Dec 15;13:22325. doi: 10.1038/s41598-023-49830-7 (PMC10724125; doi:10.1038/s41598-023-49830-7)
Supplement: Supplementary file 2 — Supplementary Tables. [file 41598_2023_49830_MOESM2_ESM.xlsx]

## Sheet: Table S1
Supplementary Table S1. Detailed information of newly assembled plastid genome and 45S rDNA sequences from 12 species.
Family	Species	Voucher number	Sequencing platform (length)	Obtained reads	Plastid genome						45S rDNA
					Mean coverage (x)	Length (bp)				GC content (%)	Mean coverage (x)	Length (bp)					GC content (%)
						LSC	SSC	IR	Total			18S	ITS1	5.8S	ITS2	26S
Araliaceae	Aralia cordata	IM180813_32	Miseq (300 bp)	4288772	646.8	86099	18053	25965	156082	38.1	483	1807	223	160	233	3399	54.8
	Aralia elata	IM180813_55	Hiseq (150 bp)	28289682	1793.9	86262	18113	25921	156217	38.1	2840	1807	222	160	232	3399	54.8
	Dendropanax morbifer	IM180813_56	Hiseq (150 bp)	31056200	1364.2	86535	18126	25922	156505	38	1573	1807	222	160	233	3399	54.8
	Fatsia japonica	IM180813_33	Miseq (300 bp)	3746136	295	86487	17869	25626	155608	37.9	605	1807	223	160	232	3395	54.6
	Hedera helix	IM180813_34	Miseq (300 bp)	4188618	227	86630	18182	25938	156688	38	660	1807	224	160	233	3399	54.3
	Hedera rhombea	IM180813_57	Hiseq (150 bp)	34959096	714.7	86628	18174	25939	156680	38	1641	1807	223	160	233	3399	54.3
	Kalopanax septemlobus	IM211001_2	Miseq (300 bp)	7005504	295.9	86550	18120	25916	156502	37.9	3094	1807	223	160	233	3399	54.8
	Oplopanax elatus	IM180813_36	Miseq (300 bp)	3837932	234.5	86137	18113	25879	156008	38	1651	1807	223	160	232	3399	54.8
	Polyscias fruticosa	IM190723_3	Miseq (300 bp)	5196988	513.1	86298	18118	25964	156344	37.9	421	1807	227	160	232	3399	55
	Schefflera arboricola	IM180813_58	Hiseq (150 bp)	24887110	538.6	86618	18148	25969	156704	37.9	2612	1807	224	160	233	3395	54.4
	Tetrapanax papyrifer	IM180813_35	Miseq (300 bp)	3445198	1054.7	86152	17988	25942	156024	38	761	1807	222	160	231	3399	54.4
Apiaceae	Centella asiatica	IM180813_54	Hiseq (150 bp)	16098320	2108.2	86169	17971	25310	154760	37.7	1031	1808	228	160	237	3399	55.8

## Sheet: Table S2
Supplementary Table S2. List of genes in newly assembled plastomes of 11 Araliaceae and 1 Apiaceae species.
Category for genes	Group of gene	Name of gene
Genes for photosynthesis	Large subunit of rubisco	rbcL
	Photosystem I	psaA, psaB, psaC, psaI, psaJ, ycf3**
	Photosystem II	psbA, psbB, psbC, psbD, psbE, psbF, psbH, psbI, psbJ, psbK, psbL, psbM, psbN, psbT, psbZ
	ATP synthesis	atpA, atpB, atpE, atpF*, atpH, atpI
	Cytochrome b/f compel×	petA, petB*, petD*, petG, petL, petN
	Cytochrome c synthesis	ccsA
	NADPH dehydrogenase	ndhA*, ndhB*(×2), ndhC, ndhD, ndhE, ndhF, ndhG, ndhH, ndhI, ndhJ, ndhK
Genes for transcription and translation	DNA dependent RNA polymerase	rpoA, rpoB, rpoC1*, rpoC2
	RNA processing	matK
	Proteolysis	clpP**
	Translation initiation factor	infA
Ribosomal proteins	Small subunit of ribosome	rps2, rps3, rps4, rps7(×2), rps8, rps11, rps12**(×2), rps14, rps15, rps16*, rps18, rps19
	Large subunit of ribosome	rpl2*(×2), rpl14, rpl16*, rpl20, rpl22, rpl23(×2), rpl32, rpl33, rpl36
RNA genes	Ribosomal RNA	rrn4.5(×2), rrn5(×2), rrn16(×2), rrn23(×2)
	Transfer RNA	trnA-UGC*(×2), trnC-GCA, trnD-GUC, trnE-UUC, trnF-GAA, trnG-UCC*, trnH-GUG, trnI-CAU(×2), trnI-GAU*(×2), trnK-UUU*, trnL-CAA(×2), trnL-UAA*, trnL-UAG, trnfM-CAU, trnM-CAU, trnN-GUU(×2), trnP-UGG, trnT-GGU, trnT-UGU, trnV-GAC(×2), trnV-UAC*, trnW-CCA, trnY-GUA, trnQ-UUG, trnR-ACG(×2), trnR-UCU, trnS-GCU, trnS-GGA, trnS-UGA, trnG-UCC, trnG-GCC
Other genes	Carbon metabolism	cemA
	Fatty acid synthesis	accD
	Conserved reading frames	ycf1, ycf2(×2), ycf4, ycf15
*, genes with one intron; **, genes with two introns; ×2, duplicated genes in IR regions

## Sheet: Table S3
Supplementary Table S3. GenBank accession numbers of plastid genome and 45S rDNA sequences used in this study.
Family	Subfamily	Scientific name	Accession numbers
			Plastid genome	45S rDNA
Araliaceae	Aralioideae	Aralia atropurpurea	MK809524	-
		Aralia chinensis	MZ351435	-
		Aralia continentalis	MG914654	-
		Aralia cordata	MT991754a	MW474817a
		Aralia elata	MT991753a	MW474816a
		Aralia undulata	KC456163	-
		Brassaiopsis hainla	KC456164	-
		Cephalaralia cephalobotrys	MW183403	-
		Cheirodendron bastardianum	MT385071	-
		Cheirodendron trigynum	MW183404	-
		Chengiopanax sciadophylloides	MK930365	-
		Dendropanax dentiger	KP271241	-
		Dendropanax morbifer	MT991758a	MW474821a
		Dendropanax nutans	MK943797	-
		Dendropanax oligodontus	MT909827	-
		Eleutherococcus brachypus	MG397138	-
		Eleutherococcus gracilistylus	KT153020b	MW474823b
		Eleutherococcus nodiflorus	MZ362512	-
		Eleutherococcus senticosus	KY085901	-
		Eleutherococcus sessiliflorus	KT153019b	KT380924b
		Eleutherococcus sieboldianus	MT991755b	MW474818b
		Eleutherococcus trifoliatus	MT754220	-
		Fatsia japonica	MT991756a	MW474819a
		Fatsia polycarpa	MK943798	-
		Gamblea ciliata	MK943799	-
		Hedera helix	OK539589a	OQ338355a
		Hedera nepalensis	MK130890	-
		Hedera rhombea	MT991757a	MW474820a
		Heteropanax fragrans	MK943801	-
		Kalopanax septemlobus	OQ348024a	OQ338357a
		Macropanax dispermus	MK943802	-
		Merrilliopanax chinensis	MK943803	-
		Merrilliopanax listeri	MK943804	-
		Metapanax delavayi	KC456165	-
		Oplopanax elatus	OQ348025a	OQ338356a
		Oplopanax horridus	MK943805	-
		Oreopanax obtusifolius	MK943806	-
		Osmoxylon novoguineense	MK943807	-
		Panax bipinnatifidus	MK408940b	MK408800b
		Panax ginseng	KM088019b	KM036295b
		Panax japonicus	MK308678	-
		Panax major	MN496312	-
		Panax notoginseng	KP036468b	KT380921b
		Panax quinquefolius	KM088018b	KM036297b
		Panax stipuleanatus	KX247147b	MF091695b
		Panax trifolius	MF100782b	MF099781b
		Panax vietnamensis	KP036470b	MW374330b
		Panax wangianus	MK408921	MK408797
		Panax zingiberensis	MK408966	MK408787
		Polyscias fruticosa	OQ348026a	OQ338358a
		Raukaua anomalus	MT385080	-
		Raukaua edgerleyi	MT385081	-
		Raukaua simplex	MT385082	-
		Schefflera actinophyllum	MT385083	-
		Schefflera arboricola	OQ348027a	OQ338359a
		Schefflera delavayi	KC456166	-
		Schefflera heptaphylla	KT748629	-
		Sciadodendron excelsum	MK943809	-
		Tetrapanax papyrifer	MT991759a	MW474822a
		Trevesia sundaica	MK943811	-
	Hydrocotyloideae	Hydrocotyle sibthorpioides	KT589392	-
		Hydrocotyle verticillata	HM596070	-
		Hydrocotyle vulgaris	ERX5309978	ERX5309978
Apiaceae	Mackinlayoideae	Centella asiatica	OQ348023a	OQ338354a
	Apioideae	Daucus carota	DQ898156	-
	Azorelloideae	Dickinsia hydrocotyloides	MT423729	-
anewly assembled sequences in this study. bpreviously reported sequences by our group. Hyphen (-) indicates unavailable data.
